# Supplementary material for: Exploring factors related to changes in body composition, insulin sensitivity and aerobic capacity in response to a 12-week exercise intervention in overweight and obese women with and without polycystic ovary syndrome
Source: PLoS One. 2017 Aug 3;12(8):e0182412. doi: 10.1371/journal.pone.0182412 (PMC5542389; doi:10.1371/journal.pone.0182412)
Supplement: S3 File — Pre- and post-training data for included study participants. (XLSX) [file pone.0182412.s003.xlsx]

## Sheet: PCOS database
	Pre- and post-training values																													Change values
ID	pco	age_0	age_1	bmi_0	bmi_1	DXTOTALLTM_0	DXTOTALLTM_1	DXFFM_0	DXFFM_1	DXFATMASS_0	DXFATMASS_1	GYNOIDFAT_0	GYNOIDFAT_1	ANDROIDFAT_0	ANDROIDFAT_1	AGR_0	AGR_1	TRUNKFAT_0	TRUNKFAT_1	girm2_0	girm2_1	homa_0	homa_1	ins_0	ins_1	gluc_0	gluc_1	VO2max_0	VO2max_1	trunkfat_change	totalfat_change	VO2max_change	gluc_change	ins_change	homa_change	gynoid_change	VO2_perc_change	girm2_change	log_ins_0	log_ins_1	log_homa_0	log_homa_1	total_fat_change_kg	log_insulin_change	log_homa_change	trunkfat_change_kg	fat_change_percentage	fat_change_less_than_5_perc	girm2_change_perc
PC077	0	37	38	28.1994	27.7645	44066	43487	46.5	46	30810	30023	6513	6511	2777	2500	0.426378	0.383966	14053	13639	290.56	288.729	2.23662	4.1	10.94	17.4	4.6	5.3	31.64	34.52	-414	-787	2.88	0.7	6.46	1.86338	-2	109.102	-1.83142	1.03902	1.24055	0.349593	0.612784	-0.787	0.201532	0.263191	-0.414	0.974456	1	99.3697
PC024	1	24	24	29	28.7134	45520	47296	48.9	50.6	31338	28524	6275	5881	2625	2299	0.418327	0.39092	15952	13736	360.558	369.003	3.2232	2.29	14.22	10.75	5.1	4.8	42.25	46.7	-2216	-2814	4.45	-0.3	-3.47	-0.9332	-394	110.533	8.4447	1.1529	1.03141	0.508287	0.359835	-2.814	-0.121491	-0.148452	-2.216	0.910205	0	102.342
PC054	0	31	32	41	39.3	51392	47961	54.2	51	56825	55277	9726	9454	6154	5523	0.632737	0.584197	29501	28714	171.998	226.672	6.75307	6.3	31.655	29.55	4.8	4.8	#NULL!	24.16	-787	-1548	#NULL!	0	-2.105	-0.453067	-272	#NULL!	54.6737	1.50044	1.47056	0.829501	0.799341	-1.548	-0.0298848	-0.0301605	-0.787	0.972758	1	131.787
PC062	0	32	32	45.1	41.6247	46453	48360	50.9	52.9	67376	58008	12698	10966	5086	4401	0.400536	0.401331	31927	27499	319.63	391.646	3.70667	2.49	16.68	12.73	5	4.4	23.62	27.98	-4428	-9368	4.36	-0.6	-3.95	-1.21667	-1732	118.459	72.0155	1.2222	1.10483	0.568984	0.396199	-9.368	-0.117368	-0.172784	-4.428	0.860959	0	122.531
PC070	0	38	38	33.9073	33.1555	46991	47534	50	50.5	44229	40962	8059	7174	3703	3491	0.459486	0.486618	21034	19150	209.087	169.16	4.19467	3.76	21.45	19.225	4.4	4.4	21.78	27.36	-1884	-3267	5.58	0	-2.225	-0.434667	-885	125.62	-39.9269	1.33143	1.28387	0.622697	0.575188	-3.267	-0.0475609	-0.0475096	-1.884	0.926134	0	80.9042
PC058	0	36	36	43.9	42.6473	46230	45400	49.3	48.4	63750	63102	10405	9956	6535	6548	0.628063	0.657694	33706	34107	197.915	277.668	3.664	4.37	17.175	20.49	4.8	4.8	#NULL!	28.02	401	-648	#NULL!	0	3.315	0.706	-449	#NULL!	79.7527	1.2349	1.31154	0.563955	0.640481	-0.648	0.0766452	0.076526	0.401	0.989835	1	140.296
PC065	1	22	22	28.3	27.1084	37469	35220	40.2	38.2	36922	35801	7498	7265	3269	3105	0.435983	0.427392	18472	18089	268.771	306.742	5.02111	3.21	22.595	15.715	5	4.6	27.1	35.16	-383	-1121	8.06	-0.4	-6.88	-1.81111	-233	129.742	37.9715	1.35401	1.19631	0.7008	0.506505	-1.121	-0.157698	-0.194295	-0.383	0.969639	1	114.128
PC049	0	41	41	35.4	35.7	38627	41897	41.8	44.8	46319	43656	8022	7723	4349	4114	0.542134	0.532695	25202	23275	262.443	438.136	2.70511	12.02	12.95	57.56	4.7	4.7	25.7	29.4	-1927	-2663	3.7	0	44.61	9.31489	-299	114.397	175.693	1.11227	1.76012	0.432185	1.0799	-2.663	0.647851	0.647719	-1.927	0.942507	0	166.945
PC044	1	35	35	38.4	38.1	52833	50458	56	53.8	49933	51456	8099	8323	5416	5445	0.668725	0.654211	29340	30612	83.5645	140.16	6.3764	4.06	25.17	17.89	5.7	5.1	20.08	24.1	1272	1523	4.02	-0.6	-7.28	-2.3164	224	120.02	56.5959	1.40088	1.25261	0.804576	0.608526	1.523	-0.148273	-0.19605	1.272	1.0305	1	167.727
PC022	1	32	33	49.5	49.5	65558	66508	68.3	69.3	65288	64573	10093	10499	7001	6691	0.693649	0.637299	36154	34958	27.2471	97.2274	11.4428	9.07	44.39	37.09	5.8	5.5	18.12	20.98	-1196	-715	2.86	-0.3	-7.3	-2.37276	406	115.784	69.9803	1.64729	1.56926	1.05853	0.957607	-0.715	-0.0780283	-0.100923	-1.196	0.989049	1	356.836
PC046	1	27	28	34.2	35.2	46849	46744	49.6	49.5	37460	37552	5938	6316	4331	4541	0.72937	0.718968	22328	23213	114.999	132.156	12.337	9.47	59.06	42.6	4.7	5	25.84	#NULL!	885	92	#NULL!	0.3	-16.46	-2.86698	378	#NULL!	17.1577	1.77129	1.62941	1.09121	0.97635	0.092	-0.141884	-0.114859	0.885	1.00246	1	114.92
PC045	0	26	27	35.5	34.6	44922	48376	49.1	52.2	51907	45938	9837	9158	4376	3819	0.444851	0.417012	27307	23283	231.394	290.349	2.1808	1.64	10.44	7.39	4.7	5	27.56	35.5	-4024	-5969	7.94	0.3	-3.05	-0.5408	-679	128.81	58.9553	1.0187	0.868644	0.338616	0.214844	-5.969	-0.150056	-0.123772	-4.024	0.885006	0	125.478
PC017	1	28	29	32	31.4	39494	39694	42.7	42.9	46211	45412	8716	8740	4105	3807	0.470973	0.435584	24994	23951	277.774	237.605	1.94742	1.8	10.19	9.2	4.3	4.4	29.08	#NULL!	-1043	-799	#NULL!	0.1	-0.99	-0.147422	24	#NULL!	-40.1693	1.00817	0.963788	0.28946	0.255273	-0.799	-0.0443864	-0.0341876	-1.043	0.98271	1	85.5388
PC008	1	26	27	34.2	33.5	46584	48388	49.6	51.3	41003	38189	7724	7202	3718	3320	0.481357	0.460983	20618	19013	263.203	300.732	4.9152	3.59	23.04	16.84	4.8	4.8	28.06	37.74	-1605	-2814	9.68	0	-6.2	-1.3252	-522	134.498	37.5294	1.36248	1.22634	0.691541	0.555094	-2.814	-0.13614	-0.136447	-1.605	0.931371	0	114.259
PC010	1	38	38	36	36.3	51137	51198	54.6	54.7	48243	49013	7704	7893	4038	3996	0.524143	0.506271	25049	25342	79.7256	96.2528	7.16907	10.42	31.02	45.98	5.2	5.1	16.82	29.18	293	770	12.36	-0.1	14.96	3.25093	189	173.484	16.5272	1.49164	1.66257	0.855463	1.01787	0.77	0.170927	0.162405	0.293	1.01596	1	120.73
PC014	1	40	40	33.8	33.4	43828	44719	46.2	47.1	40541	38948	7083	6791	4508	4308	0.636453	0.634369	22242	21462	65.4188	113.273	3.854	2.61	18.45	11.76	4.7	5	27.62	40.9	-780	-1593	13.28	0.3	-6.69	-1.244	-292	148.081	47.8545	1.266	1.07041	0.585912	0.416641	-1.593	-0.195589	-0.169271	-0.78	0.960706	1	173.151
[truncated: 21 more columns]
